# Supplementary material for: Preventive and promotive effects of habitual hot spa-bathing on the elderly in Japan
Source: Sci Rep. 2018 Jan 9;8:133. doi: 10.1038/s41598-017-18488-3 (PMC5760572; doi:10.1038/s41598-017-18488-3)
Supplement: Supplementary file 1 — Supplmentary Table 1-24 [file 41598_2017_18488_MOESM1_ESM.xlsx]

## Sheet: Title
	Title: Preventive and promotive effects of habitual hot spa-bathing on the elderly in Japan
	Authors: Toyoki Maeda, Koshi Mimori, Sadao Suzuki, Takahiko Horiuchi, Naoki Makino.

## Sheet: Sheet1
	Supplement Table 1 The number of hot spa bathers with regard to lifetime disease incidence and bathing conditions in men.
	Men	Replies	Cancer	IHD	arrhythm	HT	Apo	Gout	Asthma	DM	HL	CRD	Depress	Chr Hep	Col Dis	Allergy
	lifetime
	Non-bath	990	155	103	114	425	36	85	36	181	120	46	24	25	13	42
	1/W~1/M	170	26	19	12	63	5	11	12	25	13	8	2	4	4	7
	2~3/W	372	69	48	41	165	14	37	11	83	35	26	9	7	4	14
	4~5/W	563	106	43	70	216	27	48	25	103	50	34	5	10	8	17
	Daily	1986	339	193	197	760	65	163	64	351	176	75	24	40	30	86
	<10min	633	99	71	74	254	21	58	23	113	60	19	9	13	9	31
	10-19min	1337	252	131	142	527	42	105	54	231	112	72	21	30	20	56
	20-29min	837	135	78	80	319	36	69	25	167	78	40	7	15	12	25
	>30min	284	54	23	24	104	12	27	10	51	24	12	3	3	5	12
	<10yrs	377	76	38	41	154	13	37	18	76	45	16	3	8	8	13
	10-19yrs	589	98	61	61	228	22	50	21	104	62	25	18	9	6	26
	20-29yrs	439	82	47	49	169	12	38	10	80	36	22	3	9	10	19
	30-39yrs	469	77	36	47	184	11	38	19	73	43	22	6	11	8	15
	>40yrs	1217	207	121	122	469	53	96	44	229	88	58	10	24	14	51
	-9	463	58	37	43	195	20	53	18	92	36	24	4	8	11	15
	9-12	350	72	47	35	141	17	26	13	59	21	22	6	6	4	15
	13-18	1333	249	126	145	546	57	109	50	246	131	59	22	29	12	45
	19-	945	161	93	97	322	17	71	31	165	86	38	8	18	19	49
	Simple	994	180	97	108	397	30	81	33	170	81	57	12	21	15	39
	Chloride	496	84	51	49	187	10	36	22	83	57	21	2	9	6	21
	Bicarbon	134	21	18	15	50	4	11	4	20	6	7	2	1	3	5

## Sheet: Sheet2
	Supplement Table 2 The number of hot spa bathers with regard to lifetime cancer incidence and bathing conditions in men.
	Men	Stomach	Colon	Pancreas	Liver	Breast	Lung	Larynx	Thyroid	Skin	Kidney	UrBladder	Prostate	Brain	Leuk/mL	Bone
	lifetime
	Non-bath	29	29	0	3	0	11	5	2	3	7	11	38	0	2	0
	1/W~1/M	9	5	1	3	0	4	1	1	3	4	2	7	1	0	0
	2~3/W	16	15	0	3	0	10	4	1	3	3	3	17	0	0	0
	4~5/W	32	17	2	4	1	10	7	1	3	4	8	29	1	1	0
	Daily	92	72	3	13	3	28	9	1	10	7	26	96	5	8	1
	<10min	33	15	2	6	0	10	6	1	5	3	8	27	2	1	0
	10-19min	66	50	2	10	2	23	11	2	6	12	19	70	4	6	1
	20-29min	34	33	2	6	2	14	3	1	6	1	9	40	1	2	0
	>30min	16	11	0	1	0	5	1	0	2	2	3	12	0	0	0
	<10yrs	22	12	0	1	1	3	4	0	5	2	6	18	0	2	0
	10-19yrs	26	21	2	5	0	12	4	0	3	6	11	30	1	2	0
	20-29yrs	27	21	1	4	2	8	0	0	3	1	4	18	0	2	0
	30-39yrs	23	17	1	6	0	9	4	2	1	3	1	14	2	1	0
	>40yrs	51	38	2	7	1	20	9	2	7	6	17	69	4	2	1
	-9	14	17	0	2	0	2	1	0	1	2	4	18	0	0	0
	9-12	20	18	2	6	1	6	2	0	4	2	6	22	0	1	0
	13-18	73	46	1	6	0	29	9	1	10	8	17	63	3	3	0
	19-	42	28	3	9	3	15	9	3	4	6	12	46	4	5	1
	Simple	63	38	0	6	0	17	8	0	5	7	12	47	1	2	0
	Chloride	18	13	0	5	0	7	1	0	1	3	6	28	0	2	0
	Bicarbon	9	8	1	2	0	1	1	0	1	0	0	3	0	0	0

## Sheet: Sheet3
	Supplement Table 3 The number of hot spa bathers with regard to disease incidence in the previous year and bathing conditions in men.
	Men	Cancer	IHD	arrhythm	HT	Apo	Gout	Asthma	DM	HL	CRD	Dep	CH	Col Dis	Allergy
	1 year
	Non-bath	12	5	1	6	0	5	1	4	1	1	1	0	2	0
	1/W~1/M	3	2	1	1	0	0	0	1	0	0	0	0	0	0
	2~3/W	4	0	0	3	0	3	0	3	1	1	0	0	0	0
	4~5/W	11	2	1	4	0	1	0	1	1	0	0	0	0	0
	Daily	27	7	3	15	3	4	1	8	2	2	0	0	1	4
	<10min	11	4	0	4	0	2	0	2	1	1	0	0	0	1
	10-19min	19	5	2	9	2	1	0	8	3	0	0	0	0	1
	20-29min	12	2	2	9	1	4	1	3	0	1	0	0	1	1
	>30min	3	0	1	1	0	1	0	0	0	1	0	0	0	1
	<10yrs	7	3	0	2	0	0	1	2	1	0	0	0	0	1
	10-19yrs	9	4	1	4	0	2	0	4	1	1	0	0	0	1
	20-29yrs	4	1	0	4	0	1	0	4	1	0	0	0	0	0
	30-39yrs	8	0	2	6	0	2	0	1	0	2	0	0	0	1
	>40yrs	17	3	2	7	3	3	0	2	1	0	0	0	1	1
	-9	6	2	1	7	2	1	0	5	2	1	0	0	0	1
	9-12	8	1	0	1	0	1	0	0	1	1	0	0	0	0
	13-18	18	6	4	11	1	3	1	5	0	1	0	0	0	2
	19-	13	2	0	4	0	3	0	3	1	0	0	0	1	1
	Simple	14	3	0	5	0	3	1	5	2	2	0	0	0	1
	Chloride	3	2	1	3	0	2	0	0	0	0	0	0	0	1
	Bicarbon	2	0	1	2	0	0	0	0	0	0	0	0	0	0

## Sheet: Sheet4
	Supplement Table 4 The number of hot spa bathers with regard to cancer incidence in the previous year and bathing conditions in men.
	Men	Stomach	Colon	Pancreas	Liver	Breast	Lung	Larynx	Thyroid	Skin	Kidney	UrBladder	Prostate	Brain	Leuk/mL	Bone
	1 year
	Non-bath	1	5	0	0	0	2	0	0	0	1	2	2	0	0	0
	1/W~1/M	0	0	1	1	0	1	0	0	1	1	0	0	1	0	0
	2~3/W	0	1	0	1	0	1	0	0	0	1	0	0	0	0	0
	4~5/W	2	0	1	0	0	2	1	0	2	0	1	2	1	0	0
	Daily	6	7	0	0	0	5	0	0	1	1	4	8	0	1	0
	<10min	2	3	1	1	0	1	0	0	2	1	0	1	1	1	0
	10-19min	4	3	1	1	0	5	0	0	1	2	0	6	1	0	0
	20-29min	1	2	0	0	0	3	1	0	1	0	3	3	0	0	0
	>30min	1	0	0	0	0	0	0	0	0	0	2	0	0	0	0
	<10yrs	0	2	0	0	0	1	0	0	1	1	1	0	0	1	0
	10-19yrs	2	3	1	1	0	1	0	0	0	1	2	2	1	0	0
	20-29yrs	2	0	0	1	0	1	0	0	0	0	0	0	0	0	0
	30-39yrs	1	1	1	0	0	2	1	0	1	0	0	1	0	0	0
	>40yrs	3	2	0	0	0	4	0	0	2	1	2	7	1	0	0
	-9	1	2	0	0	0	0	0	0	0	0	1	3	0	0	0
	9-12	2	1	1	1	0	0	0	0	3	0	0	0	0	0	0
	13-18	3	4	0	0	0	5	1	0	1	1	1	4	1	0	0
	19-	2	1	1	1	0	4	0	0	0	2	3	3	1	1	0
	Simple	4	1	0	1	0	3	1	0	1	1	1	3	1	0	0
	Chloride	0	0	0	0	0	0	0	0	0	0	0	3	0	0	0
	Bicarbon	0	2	0	0	0	0	0	0	0	0	0	0	0	0	0

## Sheet: Sheet5
	Supplement Table 5 The number of hot spa bathers with regard to lifetime disease incidence and bathing conditions in women.
	Women lifetime	Replies	Cancer	IHD	arrhythm	HT	Apoplexy	Gout	Asthma	DM	HL	Renal Dis	Dep	Chr Hep	Col Dis	Allergy
	Non-bath	1332	175	71	108	552	29	7	54	137	193	43	43	23	39	98
	1/W~1/M	160	30	10	13	62	3	1	5	18	20	5	6	2	9	7
	2~3/W	409	70	26	33	152	16	5	21	50	54	13	10	6	23	30
	4~5/W	708	107	28	77	253	12	5	40	80	80	19	18	12	18	57
	Daily	2562	317	101	174	930	34	18	79	225	334	55	46	52	79	174
	<10min	806	100	39	74	333	17	6	36	79	104	23	14	14	26	56
	10-19min	1594	212	78	113	563	22	12	55	164	206	40	41	30	52	104
	20-29min	1063	147	35	85	381	21	9	41	96	129	23	20	19	36	81
	>30min	376	65	13	25	120	5	2	13	34	49	6	5	9	15	27
	<10yrs	382	57	18	31	126	9	1	8	39	52	10	12	11	14	41
	10-19yrs	662	83	28	43	224	7	4	26	55	103	16	16	9	28	51
	20-29yrs	526	64	12	32	183	11	4	18	50	74	10	13	6	22	33
	30-39yrs	568	93	21	49	199	10	4	30	56	73	11	11	7	15	35
	>40yrs	1701	227	86	142	665	28	16	63	173	186	45	28	39	50	108
	-9	508	62	22	33	184	5	2	20	52	51	9	11	13	25	29
	9-12	453	69	20	35	170	15	3	15	57	47	8	14	5	18	26
	13-18	1502	217	67	133	574	27	12	62	147	188	43	38	27	44	92
	19-	1376	176	56	96	469	18	12	48	117	202	32	17	27	42	121
	Simple	1166	171	44	88	425	21	12	53	126	166	30	23	18	46	82
	Chloride	597	80	30	49	223	9	3	24	51	58	19	9	12	17	42
	Bicarbon	194	21	9	20	60	5	1	14	24	14	4	5	1	4	17

## Sheet: Sheet6
	Supplement Table 6 The number of hot spa bathers with regard to lifetime cancer incidence and bathing conditions in women.
	Women lifetime	Stomach	Colon	Pancreas	Liver	Breast	Uterine	Ovary	Lung	Larynx	Thyroid	Skin	Kidney	UrBladder	Brain	Leuk/lym	Bone
	Non-bath	21	24	1	5	48	20	4	6	1	14	2	3	2	1	5	5
	1/W~1/M	1	3	0	0	8	4	0	4	0	4	0	1	0	0	2	2
	2~3/W	13	10	0	3	19	13	3	5	3	6	3	0	1	3	1	3
	4~5/W	18	8	1	4	24	7	3	8	0	9	2	4	2	1	4	4
	Daily	30	40	1	7	72	48	9	18	3	43	8	7	10	5	6	8
	<10min	11	14	0	0	23	18	4	4	1	8	1	0	0	0	5	3
	10-19min	28	19	1	7	49	34	4	23	2	27	4	6	7	3	4	8
	20-29min	18	21	0	3	35	12	6	5	2	17	6	4	5	4	2	4
	>30min	5	7	1	4	16	8	1	3	1	10	2	2	1	2	2	2
	<10yrs	6	4	0	2	12	10	1	3	0	8	1	2	2	2	0	1
	10-19yrs	9	7	1	3	21	15	4	4	2	12	2	1	3	1	7	3
	20-29yrs	4	7	0	1	15	8	2	8	0	6	2	2	5	0	1	2
	30-39yrs	14	11	1	2	23	9	2	7	1	6	0	3	1	2	1	5
	>40yrs	29	32	0	6	52	30	6	13	3	30	8	4	2	4	4	6
	-9	4	8	0	1	12	14	1	3	0	6	0	2	2	2	1	1
	9-12	11	5	0	0	19	7	1	4	0	8	1	1	1	1	2	1
	13-18	24	27	2	8	49	28	4	18	2	22	5	8	7	4	4	11
	19-	23	21	0	5	43	23	9	10	4	26	7	1	3	2	6	4
	Simple	17	19	0	6	36	21	5	12	1	24	4	3	5	2	4	5
	Chloride	14	8	0	2	22	10	1	1	0	7	1	2	1	1	4	3
	Bicarbon	4	4	0	1	4	3	1	1	0	1	1	2	1	0	1	2

## Sheet: Sheet7
	Supplement Table 7 The number of hot spa bathers with regard to disease incidence in the previous year and bathing conditions in women.
	Women	Cancer	IHD	arrhythm	HT	Apoplexy	Gout	Asthma	DM	HL	Renal Dis	Dep	Chr Hep	Col Dis	Allergy
	1 year
	Non-bath	14	1	1	18	0	1	1	4	4	2	1	0	0	3
	1/W~1/M	0	0	0	2	0	0	0	1	0	0	0	0	0	1
	2~3/W	2	1	0	4	1	0	1	0	1	0	0	0	2	1
	4~5/W	6	0	2	11	0	1	1	5	2	0	1	1	3	0
	Daily	11	2	4	26	2	2	3	10	4	0	4	0	4	1
	<10min	3	2	2	10	1	0	0	1	2	0	2	0	3	0
	10-19min	8	1	3	21	2	1	1	10	3	0	2	1	2	0
	20-29min	5	0	1	5	0	2	3	4	0	0	1	0	3	2
	>30min	3	0	0	7	0	0	1	1	2	0	0	0	1	1
	<10yrs	0	0	0	3	0	0	0	2	0	0	2	0	1	0
	10-19yrs	3	0	0	5	1	1	1	1	2	0	1	1	4	1
	20-29yrs	3	0	0	3	0	0	0	3	0	0	0	0	3	0
	30-39yrs	6	0	1	8	0	0	2	2	1	0	1	0	0	0
	>40yrs	7	3	5	24	2	2	2	8	4	0	1	0	1	2
	-9	3	1	0	6	1	0	0	1	0	0	0	0	1	0
	9-12	1	0	0	3	0	0	0	2	1	0	2	0	2	0
	13-18	9	1	5	14	1	3	4	6	4	0	1	1	4	2
	19-	6	1	1	20	1	0	1	7	2	0	2	0	2	1
	Simple	7	2	1	15	2	2	3	5	2	0	0	0	4	1
	Chloride	3	1	1	8	1	0	2	6	1	0	0	0	1	0
	Bicarbon	0	0	0	1	0	0	0	1	1	0	1	0	0	1

## Sheet: Sheet8
	Supplement Table 8 The number of hot spa bathers with regard to cancer incidence in the previous year and bathing conditions in women.
	Women	Stomach	Colon	Pancreas	Liver	Breast	Uterine	Ovary	Lung	Larynx	Thyroid	Skin	Kidney	UrBladder	Brain	Leuk/lym	Bone
	1 year
	Non-bath	0	3	0	3	4	1	0	2	0	0	1	0	0	0	0	0
	1/W~1/M	0	0	0	0	0	0	0	0	0	0	0	0	0	0	0	0
	2~3/W	1	1	0	0	0	0	0	0	0	0	0	0	0	0	0	0
	4~5/W	1	1	0	1	1	0	0	0	0	0	0	0	0	0	1	1
	Daily	1	0	0	0	5	1	0	2	0	0	1	0	1	0	0	1
	<10min	0	0	0	0	0	0	0	0	0	0	1	0	0	0	1	1
	10-19min	2	0	0	1	3	0	0	1	0	0	0	0	1	0	0	0
	20-29min	1	1	0	0	2	0	0	1	0	0	0	0	0	0	0	1
	>30min	0	1	0	0	1	1	0	0	0	0	0	0	0	0	0	0
	<10yrs	0	0	0	0	0	0	0	0	0	0	0	0	0	0	0	0
	10-19yrs	0	0	0	0	1	1	0	0	0	0	0	0	0	0	1	0
	20-29yrs	0	0	0	0	1	0	0	2	0	0	0	0	0	0	0	0
	30-39yrs	2	1	0	1	1	0	0	0	0	0	0	0	1	0	0	1
	>40yrs	1	1	0	0	3	0	0	0	0	0	1	0	0	0	0	1
	-9	0	0	0	1	1	0	0	0	0	0	0	0	1	0	0	0
	9-12	1	0	0	0	0	0	0	0	0	0	0	0	0	0	0	0
	13-18	1	1	0	0	4	0	0	2	0	0	0	0	0	0	0	2
	19-	1	1	0	0	1	1	0	0	0	0	1	0	0	0	1	0
	Simple	1	0	0	1	1	0	0	1	0	0	1	0	1	0	0	2
	Chloride	1	1	0	0	1	0	0	0	0	0	0	0	0	0	0	0
	Bicarbon	0	0	0	0	0	0	0	0	0	0	0	0	0	0	0	0

## Sheet: Sheet9
	Supplement Table 9 Odds ratio (OR) of hot spa bathers in comparison to non-hot spa bathers with regard to lifetime disease incidence and bathing conditions in men.
	Men	Lifetime	Cancer	IHD	arrhythm	HT	Apoplexy	Gout	Asthma	DM	HL	Renal Dis	Dep	Chr Hep	Col Dis	Allergy
	1/W~1/M	OR	0.973	1.084	0.584	0.783	0.803	0.737	2.013	0.771	0.6	1.013	0.479	0.93	1.811	0.969
		Adjusted OR	0.618	0.544	0.245	0.87	0.232	0.532	1.439	0.659	0.678	0.516	0.276	0.576	1.779	0.577
	2~3/W	OR	1.227	1.276	0.952	1.06	1.036	1.176	0.807	1.284	0.753	1.542	0.998	0.74	0.817	0.883
		Adjusted OR	1.591	0.974	1.175	1.118	1.009	0.853	0.34	1.208	0.488	0.971	0.38	0.36	1.068	0.516
	4~5/W	OR	1.25	0.712	1.091	0.828	1.335	0.992	1.231	1.001	0.707	1.319	0.361	0.698	1.083	0.703
		Adjusted OR	1.376	0.561	1.081	0.702	2.113	1.393	1.371	0.771	0.737	0.854	0.415	0.338	0.503	0.813
	Daily	OR	1.109	0.927	0.846	0.824	0.897	0.952	0.882	0.96	0.705	0.805	0.492	0.793	1.153	1.022
		Adjusted OR	0.938	0.597	0.891	0.751	0.538	1.176	0.817	1.081	0.761	0.633	0.354	0.413	1.527	0.88
	<10min	OR	0.999	1.088	1.017	0.891	0.909	1.074	0.999	0.971	0.759	0.635	0.581	0.809	1.084	1.162
		Adjusted OR	1.477	0.646	1.411	0.863	0.822	1.047	0.651	1.04	0.529	0.446	0.208	0.243	0.843	0.608
	10-19	OR	1.251	0.935	0.913	0.865	0.859	0.907	1.115	0.934	0.663	1.168	0.642	0.886	1.141	0.987
		Adjusted OR	1.319	0.855	0.71	0.818	0.591	0.717	1.48	0.9	0.54	1.103	0.725	0.469	1.65	0.886
	20-29	OR	1.036	0.885	0.812	0.819	1.191	0.957	0.816	1.114	0.745	1.03	0.339	0.704	1.093	0.695
		Adjusted OR	0.906	0.623	0.765	0.942	0.851	1.164	0.633	1.165	0.793	0.848	0.171	1.011	0.522	0.669
	30-	OR	1.265	0.759	0.709	0.768	1.169	1.119	0.967	0.978	0.669	0.905	0.43	0.412	1.347	0.996
		Adjusted OR	0.767	0.608	0.406	0.86	1.353	0.827	1.134	0.629	0.754	0.638	0.328	0.059	1.948	0.545
	<10yrs	OR	1.36	0.965	0.938	0.918	0.946	1.159	1.329	1.129	0.983	0.91	0.323	0.837	1.629	0.806
		Adjusted OR	1.403	0.526	0.988	1	1.267	0.815	0.66	1.128	0.752	0.642	0.055	0.336	1.957	0.4
	10-19yrs	OR	1.075	0.995	0.888	0.84	1.028	0.988	0.98	0.958	0.853	0.91	1.269	0.599	0.773	1.042
		Adjusted OR	1.151	0.81	0.592	0.834	0.974	0.965	0.734	0.862	0.672	0.998	0.982	0.188	0.629	0.937
	20-29yrs	OR	1.237	1.033	0.965	0.832	0.745	1.009	0.618	0.996	0.648	1.083	0.277	0.808	1.752	1.021
		Adjusted OR	0.816	0.683	0.654	0.835	0.346	1.011	0.256	0.743	0.441	0.564	0.3	0.545	1.194	0.913
	30-39yrs	OR	1.058	0.716	0.856	0.858	0.636	0.939	1.119	0.824	0.732	1.01	0.522	0.927	1.304	0.746
		Adjusted OR	1.121	0.56	1.243	0.867	0.633	0.631	1.789	0.625	0.952	0.612	0.394	0.894	0.496	0.366
	>40yrs	OR	1.104	0.951	0.856	0.834	1.207	0.912	0.994	1.036	0.565	1.027	0.333	0.777	0.875	0.987
		Adjusted OR	0.825	0.964	0.519	0.722	1.041	1.382	1.872	1.116	0.392	0.988	0.247	0.309	1.348	0.955
	-9	OR	0.771	0.748	0.787	0.967	1.196	1.376	1.072	1.108	0.611	1.122	0.351	0.679	1.829	0.756
		Adjusted OR	0.734	0.517	0.683	1.1	0.938	1.769	0.671	1.261	0.632	0.492	0.152	0.191	2.503	0.464
	9-12	OR	1.395	1.336	0.854	0.897	1.353	0.854	1.022	0.906	0.463	1.376	0.702	0.673	0.869	1.011
		Adjusted OR	1.469	0.786	0.962	0.796	1.003	0.613	0.906	0.811	0.603	0.765	0.252	0.284	0.508	0.538
	13-18	OR	1.237	0.899	0.938	0.922	1.184	0.948	1.033	1.012	0.79	0.95	0.675	0.858	0.683	0.789
		Adjusted OR	1.106	0.631	0.82	0.921	0.902	1.041	1.189	0.936	0.791	0.784	0.773	0.959	0.985	0.867
	19-	OR	1.106	0.94	0.879	0.687	0.485	0.865	0.899	0.945	0.726	0.86	0.344	0.75	1.542	1.234
		Adjusted OR	0.669	0.655	0.56	0.783	0.656	0.848	1.064	0.873	0.579	0.882	0.164	0.219	2.294	0.921
	Simple	OR	1.191	0.931	0.937	0.884	0.825	0.945	0.91	0.922	0.643	1.248	0.492	0.833	1.151	0.922
		Adjusted OR	1.108	0.598	0.808	0.827	0.423	1.179	0.548	0.902	0.514	0.764	0.367	0.668	2.232	0.838
	Chloride	OR	1.098	0.987	0.842	0.805	0.545	0.833	1.23	0.898	0.941	0.907	0.163	0.713	0.92	0.998
		Adjusted OR	1.034	0.826	0.59	0.665	0.361	0.96	1.271	0.941	0.986	0.993	0.081	0.611	0.58	1.026
	Bicarbon	OR	1.001	1.336	0.969	0.791	0.815	0.952	0.815	0.784	0.34	1.131	0.61	0.29	1.721	0.875
		Adjusted OR	1.215	1.505	0.599	0.62	0.135	0.425	1.193	0.46	0.079	0.215	0.577	0.106	0.543	0.238

[truncated: 15 more sheets: Sheet10, Sheet11, Sheet12, Sheet13, Sheet14, Sheet15, Sheet16, Sheet17, Sheet18, Sheet19, Sheet20, Sheet21, Sheet22, Sheet23, Sheet24]
